# Supplementary material for: Combined Proteomics and Metabolism Analysis Unravels Prominent Roles of Antioxidant System in the Prevention of Alfalfa (Medicago sativa L.) against Salt Stress
Source: Int J Mol Sci. 2020 Jan 30;21(3):909. doi: 10.3390/ijms21030909 (PMC7037825; doi:10.3390/ijms21030909)
Supplement: Supplementary file 1 [file ijms-21-00909-s001.zip]

Archive with 3 entries (2 files):
- Suppl materials/
- Suppl materials/Supplementary Figures.docx
- Suppl materials/Supplementary Tables.xlsx
