# Supplementary material for: Combined Proteomics and Metabolism Analysis Unravels Prominent Roles of Antioxidant System in the Prevention of Alfalfa (Medicago sativa L.) against Salt Stress
Source: Int J Mol Sci. 2020 Jan 30;21(3):909. doi: 10.3390/ijms21030909 (PMC7037825; doi:10.3390/ijms21030909)
Supplement: Supplementary file 1 [file ijms-21-00909-s001.zip › Suppl materials/Supplementary Tables.xlsx]

## Sheet: Table S1
Table S1. Primers list used for qPCR.
Protein IDs	protein_annotation	protein_name	Primers	Product size	qPCR efficiency
A0A072UVT9	Legume lectin beta domain protein	LLBD	CATGTTGCTAGCTTCGTCGC	151	1.035
			GCGCATCAACTACTCCGAGA
A0A072TW20	Major intrinsic protein (MIP) family transporter	MIP	TTGCTGAGTTCGTAGCCACT	155	0.998
			AGCAGTGCAGTAGACAAGGG
G7IBY1	60S ribosomal protein L3B	L3B	CAAGCTCGGCAAAGTTGGAG	144	1.013
			CCAACACAGCCTCCCTTGAT
A0A072TYW9	Acyl-[acyl-carrier-protein] hydrolase	AcylH	TCCATGCAATGGAGTGGACC	128	0.993
			CCTGAACCGGATACGCCTTT
G7KRS8	Histone H2A	His2A	TCAAGGCCGGAAAATACGCT	109	1.007
			GCAGCGTTACCAGCCAATTC
I3T0Y9	Peptide-methionine (R)-S-oxide reductase	PMOR	CGGACCCAGATGGAATGAGG	113	1.024
			GACACAATGGCGTTCGTTCG
A0A072TRD0	ADP-ribosylation factor GTPase-activating protein AGD10	ADG10	GCTTCCGATAGCTTCACCGA	115	0.997
			ACGTTACAGACGCCCATGTT
G7J5X1	Methyltransferase	METR	CGATCTATCCGGCGGTTCAA	172	0.997
			GGATTGACCCCAACCCCATT
G7L544	2-oxoisovalerate dehydrogenase E1 component, alpha subunit	2ODE1	CCAACATTTGGAATGCCGGG	166	1.016
			GCTCATCAGGGTCAGCCAAT
G7KSS4	Alpha-L-arabinofuranosidase/beta-D-xylosidase	ALDX	TCGGATGAAGCAAGGGCAAT	135	1.012
			ACCGGCTAGTACAGGGTCTT
A0A072UVM3	Glutathione S-transferase	GST	GTTCCCGGTGACCAAAAAGC	171	1.04
			TCGCCCAGTTTGATTCACCA
A0A072UL44	Heat shock cognate 70 kDa protein	HSP70	TCCAAGGGGTGTTCCTCAGA	134	0.996
			TGGAGAGCCTACCCTTGTCA
G7K3Y7	Carotenoid cleavage dioxygenase 4a-6	CRD4	TTGCACCAGTCCTTGACGAA	144	1.031
			CACCGTCGAAGAGGTGGTAG
G7LBU0	NAD(P)-binding rossmann-fold protein	NADBR	ATGTGGCTGATGCTGCAAGT	159	0.998
			CAGATTGTGCCCCGTTCGTA
A0A072U5J4	Monodehydroascorbate reductase	MODR	GTTGCCGATGGTCGTCTTTG	144	1.028
			TCCACCGGATCCAACACAAG
A0A072U702	Casein lytic proteinase B3	CLPB3	AGCTTACCGAGACAGTTCGC	137	1.016
			TGTTCGACCTTGTGAGTCGG
A0A072TQN9	Plastocyanin-like domain protein	PLDP	TGGTGGAAAGGATGGATGGAC	124	0.998
			CAACACCGAGTCTGAACCCT
A0A072UMH6	Aspartic protease in GUARD CELL-like protein	APGC	TATTCGTTGGTGCAGCTGGT	110	1.036
			TCCCGAGTCACGGTCAACTA
A0A072VA31	Peroxidase	POD	AACCATAGTGCGCAGGGAAA	150	1.015
			TTCTCACCGGTAAAGGTGGC
A0A396IL19	Ribulose bisphosphate carboxylase large chain	RBCL	TTATGCGTTGGAGAGACCGT	105	1.029
			TGCCCGCAGTAGCATTCAAA
A0A072VJ17	Glutathione S-transferase, amino-terminal domain protein	GSTa	TGGCGTTGCGATGTATGAGT	128	0.996
			CAAGCATAGCAAGACCGCAA
B7FGX5	Glutathione S-transferase 3	GST3	GGCTTTCAAAAGGGGAAGAGC	105	1.034
			TAGCACCACCGTAGAAAGGC
G7LI02	Glutathione peroxidase	GLP	TACACGCTTCAAGGCTGAGT	102	0.997
			AGTCCACCTTTGCTCGACTT
LOC25487878	actin	actin	CCACCCCAACTTGTACCACA	124	1.018
			ATGCATGAGATGGTTCCGGG

## Sheet: Table S2
Table S2. Phyisological and biochemical parameters measured on alfalfa leaves after exposure to various NaCl treatments for different time durations.
#	Time (days)	NaCl conc. (mM)	Pn (μmol m-2s-1)		gs (mmol m-2s-1)		Concentration (mg/m^2)		Proline (mg/g)		OFR (nmol min-1 g-1)		CAT (unit mg-1 protein)		POD (unit mg-1 protein)		Fv/Fm		ABS/RC
			mean	S.E.	mean	S.E.	mean	S.E.	mean	S.E.	mean	S.E.	mean	S.E.	mean	S.E.	mean	S.E.	mean	S.E.
0-0	0	0	21.9514	2.25236	0.441618	0.101751	982.667	20.232	0.297065	0.0342941	6.99607	0.399173	3.9196	1.62623	11.325	0.52826	0.781	0.016052	1.9104	0.271081
1-0	1	0	22.8152	0.697021	0.442091	0.0918198	1001.67	26.6521	0.347215	0.0429894	13.916	0.82665	11.4529	0.225038	12.3433	0.223609	0.814	0.00640746	1.6634	0.0261455
1-50	1	50	22.4809	1.76892	0.405152	0.130067	1106.67	21.7332	0.341315	0.0247542	16.3584	0.597787	6.53267	0.386446	9.40833	0.919084	0.8106	0.0227994	1.8576	0.210058
1-100	1	100	21.5408	1.1009	0.396715	0.0608655	1090.67	11.2398	0.333645	0.00715337	17.2021	0.521095	9.43253	0.54271	10.5767	1.14107	0.8406	0.00186488	1.56	0.0187513
1-200	1	200	20.6758	1.73078	0.39859	0.062872	1132.67	5.68624	0.337185	0.0343076	26.2147	3.57835	7.09352	0.470711	9.38333	1.42796	0.8438	0.00290019	1.5368	0.100067
1-400	1	400	22.2708	1.74979	0.381514	0.0649844	1103	3	1.6579	0.126664	33.6017	4.74293	4.11717	1.90054	11.75	0.116916	0.8674	0.0247517	1.7744	0.0818497
2-0	2	0	20.7255	2.96994	0.315816	0.0997355	1044.33	66.5157	0.271695	0.0477827	1.76959	1.0533	1.35752	1.05047	9.4	0.583026	0.839	0.00395109	1.6188	0.0551742
2-50	2	50	19.87	4.09276	0.288334	0.065039	1109.67	8.3865	0.344265	0.0165121	1.87248	1.06051	1.90563	0.291616	9.66833	0.702982	0.846	0.00632895	1.4682	0.064151
2-100	2	100	19.4094	1.64636	0.390873	0.132106	996.333	19.0875	0.309455	0.0284569	20.124	5.3839	5.87621	1.13443	12.0967	0.271776	0.841	0.0023094	1.5142	0.0351832
2-200	2	200	22.516	1.81813	0.38172	0.132302	1030.67	38.553	0.62186	0.0600644	23.087	4.8167	8.15149	1.00562	11.8383	0.416781	0.8192	0.00470461	1.6122	0.0582535
2-400	2	400	19.9585	3.4061	0.340962	0.118399	1099.67	19.2959	0.91863	0.04484	8.95085	0.568378	6.71749	1.95056	12.1833	0.0667985	0.8132	0.00660555	1.9838	0.0856905
5-0	5	0	19.9048	4.23606	0.385283	0.113751	1043	52.5738	0.19588	0.0106255	9.48584	1.20621	9.23177	1.24	10.8	0.629023	0.839	0.00395109	1.6188	0.0551742
5-50	5	50	19.4648	2.55606	0.312963	0.0937365	1083.67	14.2945	0.322435	0.0351587	18.0252	4.63469	7.40263	1.05886	9.07167	1.08631	0.846	0.00632895	1.4682	0.064151
5-100	5	100	23.2265	0.653384	0.508422	0.0488902	1085	5.2915	0.520675	0.0659174	16.0086	1.68796	7.18912	1.91029	7.95833	1.20012	0.841	0.0023094	1.5142	0.0351832
5-200	5	200	19.8152	1.3687	0.427514	0.104992	1081.33	41.7413	0.31329	0.034414	23.4368	2.90425	6.50399	1.41035	10.0533	0.480961	0.8192	0.00470461	1.6122	0.0582535
5-400	5	400	18.9476	1.22817	0.339684	0.0454893	1061	50.8626	0.86848	0.00885655	11.5435	3.05014	7.78184	0.816738	10.2817	0.656769	0.8132	0.00660555	1.9838	0.0856905
7-0	7	0	15.9402	1.65941	0.285744	0.073422	1093.67	23.8607	0.39943	0.0292278	4.01245	3.00081	7.19868	1.13531	10.2633	0.630146	0.825	0.00300925	1.8726	0.0649985
7-50	7	50	20.5106	3.97025	0.368672	0.122094	1128.33	18.23	0.39884	0.0314273	40.4331	4.79939	7.68943	0.581253	9.79167	0.631049	0.8164	0.00234047	1.8426	0.0522715
7-100	7	100	23.5369	3.03995	0.475159	0.119574	1128.33	23.4592	0.381435	0.04307	43.4991	0.948389	7.78503	2.41042	10.7983	0.359175	0.8228	0.00484997	1.7012	0.0239692
7-200	7	200	24.8688	1.72032	0.426325	0.0848617	1057	32.9242	0.793845	0.0058407	12.737	0.89605	0.595907	3.56178	10.2667	0.369047	0.8134	0.00442593	1.7572	0.0962665
7-400	7	400	20.8665	2.01889	0.424921	0.101782	1132.67	23.7136	0.91037	0.0702926	9.91795	3.86657	6.74936	0.441431	8.61333	0.76871	0.7438	0.0337946	2.3038	0.301079
14-0	14	0	23.6864	0.975994	0.430144	0.103265	1093.67	18.3394	0.17228	0.0177352	6.04954	1.5916	11.9341	0.0247523	11.11	0.10232	0.8274	0.00786907	1.8742	0.11123
14-50	14	50	22.6796	2.55325	0.431916	0.0974373	1098	19.0788	0.11977	0.00670976	6.99607	2.03494	9.07563	0.884186	9.755	0.315863	0.8406	0.0021551	1.5556	0.0551838
14-100	14	100	17.7888	3.33776	0.312446	0.0824505	1192	11.5326	0.220955	0.00499181	11.4612	2.80148	11.7014	0.179446	10.8517	0.528815	0.8334	0.00364844	1.644	0.0554657
14-200	14	200	17.0318	1.47231	0.248663	0.0334906	1183.67	8.02081	1.39004	0.15976	18.3955	2.4028	5.00625	2.87692	9.61167	0.984782	0.8326	0.0062254	1.511	0.0569386
14-400	14	400	18.9664	1.94774	0.336084	0.0636142	1170.67	1.52753	1.89449	0.0900138	18.8071	4.00692	11.9404	0.0146031	10.9683	0.211176	0.85	0.02	1.64	0.05

## Sheet: Table S3
Table S3. Enriced biological pathways based on gene ontology GO analysis in alfalfa exposed to 200 mM NaCl obtained from proteomics data.
Regulation	#	GO terms	Descriptions
Upregulation	1	BP	Oxidation-reduction process
Upregulation	2	BP	Hydrogen peroxide catabolic process
Upregulation	3	BP	Response to abscisic acid
Upregulation	4	BP	Carbon fixation
Upregulation	5	BP	Response to stress
Upregulation	6	BP	Response to oxidative stress
Upregulation	7	BP	Carboxylic acid biosynthetic process
Upregulation	8	BP	Cellular response to toxic substance
Upregulation	9	BP	Cellular oxidant detoxification
Upregulation	10	BP	Cellular detoxification
Upregulation	11	BP	Response to stimulus
Upregulation	1	MF	Glutathione transferase activity
Upregulation	2	MF	Heat-responsive proteins
Upregulation	3	MF	Electron transporting oxidoreductase
Upregulation	4	MF	Oxidoreductase activity，acting on single donors with incorporation of molecular oxygen,
Upregulation	5	MF	Dioxygenase activity
Upregulation	6	MF	Peroxidase activity
Upregulation	7	MF	Oxidoreductase activity, acting on peroxide as acceptor,
Upregulation	8	MF	Antioxidant activity
Upregulation	9	MF	Oxidoreductase activity, acting on a sulfur group of donors
Upregulation	10	MF	Oxidoreductase activity, acting on the aldehyde or oxo group of donors, NAD or NADP as acceptor
Upregulation	11	MF	Cation binding
Upregulation	12	MF	Disulfide oxidoreductase activity
Upregulation	1	CC	Chloroplast
Upregulation	2	CC	Plastid stroma
Upregulation	3	CC	Chloroplast stroma
Upregulation	4	CC	Cytoplasm
Upregulation	5	CC	Chloroplast part
Upregulation	6	CC	Plastid part
Upregulation	7	CC	Plastid
Downregulation	12	BP	Ribosomal proteins
Downregulation	13	BP	Fatty acid
Downregulation	14	BP	Carbohydrate metabolism
Downregulation	15	BP	Cellular biosynthetic process
Downregulation	16	BP	Biosynthetic process
Downregulation	17	BP	Lipid biosynthetic process
Downregulation	18	BP	Coenzyme metabolic process
Downregulation	19	BP	Steroid biosynthetic process
Downregulation	20	BP	Steroid metabolic process
Downregulation	21	BP	Regulation of cellular amide metabolic process
Downregulation	22	BP	Cellular amide metabolic process
Downregulation	23	BP	Regulation of translation
Downregulation	24	BP	Peptide biosynthetic process
Downregulation	25	BP	Translation
Downregulation	13	MF	Pyruvate dehydrogenase (acetyl-transferring) activity
Downregulation	14	MF	Metal ion binding
Downregulation	15	MF	Pyruvate kinase activity
Downregulation	16	MF	RNA binding
Downregulation	17	MF	Channel activity
Downregulation	18	MF	Passive transmembrane transporter activity
Downregulation	19	MF	Potassium ion binding
Downregulation	20	MF	Transferase activity
Downregulation	21	MF	Transmembrane transporter activity
Downregulation	22	MF	Transporter activity
Downregulation	23	MF	Methyltransferase activity
Downregulation	8	CC	Chloroplast
Downregulation	9	CC	Plastid
Downregulation	10	CC	Chloroplast part
Downregulation	11	CC	Non-membrane-bounded organelle
Downregulation	12	CC	Intracellular non-membrane-bounded organelle
Downregulation	13	CC	Cytoplasm
Downregulation	14	CC	Cytoplasmic part
Downregulation	15	CC	Nucleosome
Downregulation	16	CC	Protein-containing complex
Downregulation	17	CC	Protein-DNA complex
Downregulation	18	CC	Organelle part
Downregulation	19	CC	Chromatin
Note: The descriptions of pathways were referred to Fig.4.

## Sheet: Table S4
Table S4. Abundance of extremely expressed protein based on proteomics analysis.
Cluster in Fig.6	Protein IDs	NaCl/control	t-test p value	protein_name	gene_id	gene_name	Abbreviations	Pathways	Coverage	Unique Peptides	Peptides	PSMs	AAs	MW [kDa]	calc. pI	Control-1/REF	Control-1/REF Count	Control-1/REF Variability [%]	Control-2/REF	Control-2/REF Count	Control-2/REF Variability [%]	Control-3/REF	Control-3/REF Count	Control-3/REF Variability [%]	NaCl-1/REF	NaCl-1/REF Count	NaCl-1/REF Variability [%]	NaCl-2/REF	NaCl-2/REF Count	NaCl-2/REF Variability [%]	NaCl-3/REF	NaCl-3/REF Count	NaCl-3/REF Variability [%]
Cluster I	A0A072UVM3	1.83245	2.98402e-05	Glutathione S-transferase1	25490591	25490591	GST1	Glutathione	32.09	6	6	17	215	24.843	6.31592	1.11366	17	17.217	1.08653	17	5.9484	1.11099	17	8.78929	2.04195	17	8.03251	2.02095	17	7.16453	2.00467	17	8.97559
Cluster I	A0A072UL44	1.89392	0.000644015	Heat shock cognate 70 kDa protein	25492495	25492495	HSP70	Heat shock protein	45.92	6	27	103	649	71.0371	5.21143	1.14767	8	8.10969	1.15873	8	5.60416	1.08995	8	5.92273	2.1064	8	12.2893	2.22237	8	7.01705	2.10363	8	7.75589
Cluster I	G7LBU0	1.82733	0.00207539	NAD(P)-binding rossmann-fold protein	11443413	11443413	NADBR	Electron transporting oxidoreductase	22.48	5	7	16	298	33.0049	5.57959	1.08132	10	10.694	1.09917	10	6.83861	1.12774	10	6.53301	2.12888	10	8.71759	1.96114	10	6.15868	1.95521	10	11.4972
Cluster I	A0A072U5J4	1.80565	0.00228176	Monodehydroascorbate reductase	-	25502104	MODR	Electron transporting oxidoreductase	23	7	9	24	487	52.9085	7.78174	1.10274	16	16.5017	1.08279	16	9.11403	1.11537	16	10.436	2.0418	16	11.8262	2.04222	16	6.64886	1.87622	16	8.72162
Cluster I	A0A072TQN9	1.84277	0.00306842	Plastocyanin-like domain protein	25502506	25502506	POD	Electron transporting oxidoreductase	12.21	4	4	20	303	30.093	8.67529	1.13165	20	8.30548	1.05396	20	4.73472	1.1565	20	11.3675	2.11574	20	5.64279	2.00569	20	9.53107	2.03732	20	12.4034
Cluster I	A0A072VJ17	1.80279	6.98e-05	Glutathione S-transferase, amino-terminal domain protein	25483820	25483820	GSTa	Glutathione	3.9	2	2	2	333	36.9391	8.86572	1.08111	2	4.97681	1.09634	2	1.38019	1.11159	2	0.609664	1.99957	2	6.11945	1.95185	2	1.87886	1.97804	2	4.33644
Cluster I	B7FGX5	1.91021	0.00108425	Glutathione S-transferase 3	25487039	25487039	GST3	Glutathione	19.63	4	5	7	219	25.654	6.02393	1.16001	6	7.20369	1.07938	6	4.24641	1.16226	6	4.25971	2.16296	6	6.29671	2.09612	6	6.77332	2.23878	6	9.01409
Cluster I	G7LI02	1.82431	0.0047608	Glutathione peroxidase	-	11427109	GLP	Glutathione	35.33	4	6	30	167	18.3183	7.07861	1.1574	19	11.3353	1.10593	19	7.05296	1.03689	19	6.34069	2.03598	19	6.16848	1.98965	19	4.08892	1.99499	19	7.42263
Cluster I	I3T0Y9	1.94882	0.002821	Peptide-methionine (R)-S-oxide reductase	-	-	PMOR	ABAsingal transduction	61.31	6	6	15	137	14.729	6.50732	0.88801	15	8.50236	0.861407	15	6.2427	0.893622	15	5.61465	1.62298	15	9.968	1.79847	15	7.33849	1.72935	15	6.32851
Cluster I	A0A072TRD0	1.85498	0.00464734	ADP-ribosylation factor GTPase-activating protein AGD10	11418528	25502883	ADG10	DNA, metal ion binding	3.93	1	2	2	407	43.6408	8.89502	0.887031	1		0.831434	1		0.846373	1		1.71841	1		1.49253	1		1.54679	1
Cluster I	A0A072UMH6	2.06068	0.00484631	Aspartic protease in GUARD CELL-like protein	25496879	25496879	APGC	ABA inducible genes	4.48	2	2	2	491	53.2073	6.06201	1.27829	2	22.0357	1.23823	2	5.2476	1.06598	2	9.00798	2.51698	2	6.0082	2.37533	2	9.66478	2.49007	2	9.61376
Cluster I	G7KRS8	1.86652	0.00155112	Histone H2A	11430690	11430690	Hist2A	DNA, metal ion binding	24.65	2	4	12	142	14.8842	10.3892	0.93065	7	11.258	0.877466	7	16.9225	0.87006	7	15.8284	1.7224	7	3.59825	1.67738	7	19.0864	1.5991	7	1.94971
Cluster II	A0A072UIU3	1.24277	0.00142413	Delta-1-pyrroline-5-carboxylate synthase	-	25491556	D1P5C	Proline biosynthesis	8.32	1	6	14	697	76.0954	7.37158	1.41366	1		1.43374	1		1.18952	1		1.69945	1		1.51922	1		1.79831	1
Cluster II	A0A396GP12	1.48164	0.00574922	L-proline biosynthetic process	-	-	LPBP	Proline biosynthesis	4.98	1	1	1	201	22.5262	5.61768	0.871958	1		0.901805	1		0.949622	1		1.30745	1		1.56171	1		1.16593	1
Cluster II	B7FIM0	1.57416	0.000688089	Caffeic acid O-methyltransferase	11429472	11429472	CAOM	ATP binding	12.29	4	5	9	358	39.6652	5.97314	1.16587	6	4.09238	1.29175	6	7.82986	1.20351	6	3.75812	2.00592	6	4.7429	1.97608	6	8.29766	1.78122	6	10.7043
Cluster II	A0A072TX52	1.37991	0.00476151	1-deoxy-D-xylulose 5-phosphate reductoisomerase	25500270	25500270	DX5PR	Isoprenoid biosynthetic process	44.04	15	17	53	470	51.09	6.75635	1.22827	45	21.3755	1.20576	45	11.9907	1.05777	45	9.27076	1.67534	45	8.59444	1.57197	45	13.1028	1.57105	45	12.038
Cluster II	Q07202	1.45213	0.00113429	Cold and drought-regulated protein CORA	-	-	CORA	-	18.14	2	3	5	204	19.5866	6.82959	1.34737	3	14.8416	1.22365	3	5.86862	1.42886	3	6.8475	2.22109	3	0.515117	1.78038	3	13.2694	1.80685	3	10.8585
Cluster II	A0A072VA31	1.26074	0.0128929	Peroxidase	25487428	25487428	POD1	Peroxidase activity	8.2	1	3	4	317	34.3403	8.38232	1.19642	2	4.2646	1.06797	2	1.96438	1.09962	2	3.95723	1.33815	2	2.43545	1.36964	2	0.958694	1.53337	2	3.95219
Cluster II	G7K3B1	1.24817	0.0200635	Glutathione S-transferase, amino-terminal domain protein	11437047	11437047	GST1d	Glutathione transferase activity	27.31	4	6	11	216	24.904	5.89697	1.12169	6	5.69166	1.02397	6	4.55806	1.21746	6	5.77171	1.36887	6	8.58237	1.36536	6	5.77063	1.4635	6	5.2599
Cluster II	G7K6E4	1.41676	0.0346662	Alkyl transferase	11410618	11410618	AlTF	Transferase activity	3.55	1	1	3	310	35.2743	7.48877	1.55375	3	12.2737	1.29191	3	5.91914	0.978221	3	9.81324	1.84095	3	11.0369	1.91426	3	5.04149	1.66229	3	36.907
Cluster III	A0A072UVT9	0.524216	0.00021471	Legume lectin beta domain protein	25489037	25489037	LLBD		3.14	1	1	1	255	27.3828	5.49072	0.60533	1		0.686762	1		0.761181	1		0.367787	1		0.350552	1		0.35802	1
Cluster III	A0A072TW20	0.737088	0.000409241	Major intrinsic protein (MIP) family transporter	-	25502055	MIP		13.19	2	3	7	235	25.506	8.22119	0.843837	6	5.28732	0.810442	6	10.1936	0.904743	6	12.3651	0.632199	6	9.27207	0.623502	6	7.58422	0.630523	6	5.51578
Cluster III	G7IBY1	0.808266	0.000465186	60S ribosomal protein L3B	-	MTR_1g098540	L3B	Protein synthesis, ribosomal proteins	47.81	1	21	81	389	44.512	10.1841	0.891622	4	2.36298	0.92219	4	5.54775	0.873582	4	1.98854	0.742725	4	1.1448	0.716933	4	4.65137	0.71247	4	1.369
Cluster III	A0A072TYW9	0.780634	0.000671073	Acyl-[acyl-carrier-protein] hydrolase	25498271	25498271	AcylH	Fatty acid	10.84	4	4	6	369	41.7501	7.69385	0.904699	6	5.72129	0.891126	6	4.05433	0.834713	6	3.19262	0.667694	6	4.1016	0.697159	6	6.84274	0.688634	6	1.68321
Cluster III	G7J5X1	0.802663	0.00482709	Methyltransferase	11436684	11436684	METR	Fatty acid	11.94	4	4	8	360	40.0082	6.39209	0.893433	8	3.76674	0.921979	8	4.44094	0.8638	8	6.29644	0.753517	8	5.41391	0.721266	8	7.15081	0.675721	8	4.08956
Cluster III	G7L544	0.791931	0.00540826	2-oxoisovalerate dehydrogenase E1 component, alpha subunit	-	MTR_7g118200	2ODE1	Pyruvate metabolism	8.74	1	1	4	103	11.6808	7.97217	0.928867	4	4.13629	0.925625	4	1.33708	0.805839	4	5.71102	0.714034	4	7.96027	0.686499	4	2.21489	0.706266	4	1.10344
Cluster III	G7KSS4	0.733411	0.00590683	Alpha-L-arabinofuranosidase/beta-D-xylosidase	11430018	11430018	ALDX	Carbonhydrate metabolism	4.15	2	3	4	771	82.7784	8.66064	0.811347	2	16.3431	0.840834	2	20.2008	0.860726	2	5.09839	0.600453	2	13.5731	0.671209	2	20.0024	0.571331	2	7.4384
Cluster III	A0A396IL19	0.776223	0.0210615	Ribulose bisphosphate carboxylase large chain	-	MtrunA17_Chr3g0090681	RBCL	Rubisco	65.32	3	13	608	173	19.6692	9.31982	1.13379	7	8.60918	1.12467	7	8.28788	1.17042	7	14.8552	1.02275	7	16.8174	0.827363	7	20.5437	0.811465	7	14.8331
Cluster IV	A0A396H9X8	0.601974	0.0214818	Chlorophyll a-b binding protein, chloroplastic	-	-	CBP	Photosynthesis	8.16	1	1	1	98	10.4652	4.53857	1.17599	1		1.05131	1		1.07501	1		0.708138	1		0.652216	1		0.627554	1
Cluster IV	G7IK85	0.81898	0.0263079	Mg-protoporphyrin IX chelatase	11439308	11439308	MPIXC	Chlorophyll biosynthesis	43.36	16	16	56	422	46.0262	5.71924	0.90653	54	12.4271	0.993215	56	5.66183	0.802655	55	10.5414	0.749912	56	6.24878	0.74944	56	6.95567	0.71386	55	5.70363
Cluster IV	G7L0P4	0.814056	0.00116313	60S ribosomal protein L36a	11424907	11433415	RPLa	Ribosome	30.48	6	6	17	105	11.9675	10.272	0.92506	17	8.38898	0.893357	17	3.73811	0.880746	17	7.593	0.755004	17	4.895	0.735307	17	6.7134	0.706958	17	6.59481
Cluster IV	G7L583	0.799623	0.00479027	Biotin carboxyl carrier protein of acetyl-CoA carboxylase	11420469	11420469	BCCP	Fatty acid biosynthetic process	2.44	1	1	1	287	30.7616	6.88818	0.854377	1		0.950289	1		0.85274	1		0.679992	1		0.719834	1		0.725097	1
Cluster IV	A0A072URD9	0.766778	0.00740766	Putative pyruvate, phosphate dikinase	-	-	PPD1	Pyruvate metabolic process	18.31	1	6	10	295	32.3137	5.17334	0.882911	1		0.799928	1		0.92106	1		0.64969	1		0.6366	1		0.710321	1
Cluster IV	A0A072U7N4	0.726427	0.00936148	Pyruvate kinase	25496020	25496020	PK1	Pyruvate metabolic process	17.91	5	10	15	575	63.3753	7.76709	0.712156	10	28.33	0.938829	10	6.09949	0.818706	10	21.7459	0.589663	10	13.2777	0.605842	10	22.5881	0.598545	10	14.4415
Note: The cluster definition and information about protein were referred to Fig. 6.

## Sheet: Table S5
Table S5. Relative gene expression of differntially expressed proteins (DEPs) induced by NaCl treatments assessed with qPCR.
	NaCl treatments		Control		T-test P	Ratio(NaCl/Control)
	Mean	S.E.	Mean	S.E.
GST1	5.81922	0.59852	1.72949	0.183721	0.00544852	3.3647
HSP70	4.48367	0.469006	0.900318	0.0952459	0.0107716	4.9801
NADBR	5.15978	0.53653	1.44966	0.150108	0.00521409	3.5593
MODR	2.35443	0.270726	0.464742	0.0600195	0.00514175	5.0661
POD	2.37136	0.274074	0.534162	0.0663674	0.0135453	4.4394
GSTa	6.12318	0.636281	1.77638	0.196592	0.0129512	3.447
GST3	4.95681	0.528615	1.24825	0.137545	0.0189543	3.971
GLP	1.05357	0.122737	0.18871	0.0223623	0.0127199	5.583
PMOR	5.57165	0.5773	1.07615	0.116957	0.00349131	5.1774
ADG10	2.78388	0.311176	0.568209	0.0647372	0.00934231	4.8994
APGC	1.25033	0.153847	0.24861	0.0405888	0.00791636	5.0293
Hist2A	4.74271	0.490394	0.890935	0.100282	0.0157278	5.3233
LLBD	0.200307	0.0514504	0.80834	0.0946577	0.0111881	0.2478
MIP	1.21707	0.141369	4.30517	0.442753	0.0138237	0.2827
L3B	1.74566	0.211322	5.8717	0.601233	0.0226993	0.2973
AcylH	2.04368	0.232276	4.58019	0.476648	0.0166208	0.4462
METR	1.03839	0.1248	2.66939	0.273904	0.0282566	0.389
2ODE1	1.16621	0.133414	3.33393	0.352006	0.0322118	0.3498
ALDX	2.38889	0.252567	5.87239	0.600757	0.0159523	0.4068
RBCL	0.790834	0.0951427	2.5082	0.254131	0.0257524	0.3153
